# Supplementary material for: Description of two new species of Clivina Latreille (Coleoptera, Carabidae, Clivinini) from southeastern United States
Source: Zookeys. 2012 Mar 29;(178):43–50. doi: 10.3897/zookeys.178.2817 (PMC3317621; doi:10.3897/zookeys.178.2817)
Supplement: XML Treatment for Clivina (Clivina) choatei [file zookeys.178.2817-treatment1.xml]

<!DOCTYPE tp:taxon-treatment
  PUBLIC "-//TaxonX//DTD Taxonomic Treatment Publishing DTD v0 20100105//EN" "tax-treatment-NSO.dtd">
<tp:taxon-treatment xmlns:tp="http://www.plazi.org/taxpub"><tp:treatment-meta><mixed-citation publication-type="journal"><person-group><name><surname>Bousquet</surname><given-names>Yves</given-names></name><name><surname>Skelley</surname><given-names>Paul E.</given-names></name></person-group><article-title>Description of two new species of 
                    <italic>Clivina</italic> Latreille (Coleoptera, Carabidae, Clivinini) from southeastern United States
                </article-title><source>Zookeys</source><day>29</day><month>3</month><year>2012</year><volume>2012</volume><issue>178</issue><fpage>43</fpage><lpage>50</lpage><pub-id pub-id-type="doi">10.3897/zookeys.178.2817</pub-id></mixed-citation></tp:treatment-meta><tp:nomenclature><tp:taxon-name>
                        <tp:taxon-name-part taxon-name-part-type="genus">Clivina</tp:taxon-name-part>
                        <tp:taxon-name-part taxon-name-part-type="subgenus"> (Clivina) </tp:taxon-name-part>
                        <tp:taxon-name-part taxon-name-part-type="species">choatei</tp:taxon-name-part>
                    <object-id xmlns:xlink="http://www.w3.org/1999/xlink" xlink:type="simple">urn:lsid:zoobank.org:act:00E3504B-3898-4FF5-81C1-83097A64D4E4</object-id>
                    <object-id xmlns:xlink="http://www.w3.org/1999/xlink" xlink:type="simple">http://species-id.net/wiki/Clivina_choatei</object-id>
                    </tp:taxon-name><tp:taxon-authority>Bousquet &amp; Skelley</tp:taxon-authority><tp:taxon-status xmlns:xlink="http://www.w3.org/1999/xlink" xlink:type="simple">sp. n.</tp:taxon-status><xref ref-type="fig" rid="F1">Fig. 1</xref></tp:nomenclature><tp:treatment-sec sec-type="Type material"><title>Type material.</title><p> Holotype, male, labeled: “FLORIDA: Levy Co. 4.0mi SW Archer 20-IX-30-XII-2001 P. Skelley, panel BIT / Holotype Clivina choatei Bousquet &amp; Skelley.” The holotype is in the Florida State Collection of Arthropods, Gainesville, Florida (FSCA). Paratypes (five specimens): one specimen labeled “FLORIDA: Levy Co. 4.0mi SW Archer on Rt.24; 1-16-V-2001 P. Skelley, panel BIT”; 2 specimens labeled “FLORIDA: Levy Co. 4.0mi SW Archer 25-I-1992; Heyer, Skillman, Skelley Geomys chambers”; 2 females labeled “Gilchrist Co. N. Bell, 1mi.S.Rt.340 on Rt.129/40; 4-XII-1997 to 20-III-1998; P. Skelley <italic><tp:taxon-name>Geomys</tp:taxon-name></italic> burrow pitfall.” All paratypes are also labeled “Paratype Clivina choatei Bousquet &amp; Skelley” and are deposited in FSCA (4 specimens) and in the Canadian National Collection of Insects, Ottawa, Ontario (1 specimen).</p></tp:treatment-sec><tp:treatment-sec sec-type="Etymology"><title>Etymology.</title><p>The specific epithet is a Latinized singular noun in apposition, genitive case, based on the surname of Paul “Skip” Choate (Department of Entomology<!--PageBreak--> &amp; Nematology, University of Florida, Gainesville), who first collected this species and showed the specimens to PES. Unfortunately, his original specimens were lost.</p></tp:treatment-sec><tp:treatment-sec sec-type="Description"><title>Description.</title><p><italic>Color</italic>. Body rufous with median and posterior legs slightly paler. <italic>Microsculpture</italic>. Clypeus and frons without meshes. Pronotum without meshes except <!--PageBreak-->at extreme base. Elytra without meshes except along intervals 8. Visible abdominal sternites 2–5 without meshes between ambulatory setae; visible sternite 6 with band of faint isodiametric meshes between ambulatory setae; visible sternites 1–2 with coarse, more or less isodiametric meshes laterally. <italic>Head</italic>. Labrum with six or seven dorsal setae. Clypeus with anterior margin almost straight, with very small lateral dentiform projections. Frontoclypeal suture indistinct. Frons without median fovea. Anterior supraorbital seta near level of posterior edge of eye. Eye small, flat. Antennomere 2 subequal in length to antennomere 3; antennomere 2 with several setae, most located in apical half; antennomeres 6–10 subquadrate. Mentum tooth proportionally large, not acuminate, apex more or less rounded, not quite reaching apex of lobe. <italic>Thorax</italic>. Pronotum with disc convex, with few faint wrinkles, without conspicuous punctures; lateral edges subparallel between level of setigerous punctures, with single denticle in posterior third; anterior angles protruding; median longitudinal impression shallow but relatively wide; anterotransverse impression distinct except near median impression, deep. Proepisternum with punctures on anterior half. Metepisternum with punctures. Metasternum smooth except for a few punctures laterally. <italic>Elytra</italic>. Striae wide, as wide or almost so as corresponding intervals, sides of striae wavy. Intervals flat; intervals 3 and 4 with conspicuous protuberance each at extreme base; interval 3 with five setigerous punctures; intervals 6 and 7 not carinate near base. Lateral edge along humeral region smooth, without indentations. <italic>Abdomen</italic>. Visible abdominal sternite 2 without coxal lines; visible sternites with coarse, shallow but dense punctures laterally. <italic>Legs</italic>. Protarsomere 1 with minute process on lateral side. <italic>Male genitalia</italic>. Median lobe with apex spatulate; endophallus without spines.</p><p>SBL = 4.45–5.05 mm.</p><fig id="F1" position="float" orientation="portrait"><label>Figure 1.</label><caption><p> <italic><tp:taxon-name>Clivina choatei</tp:taxon-name></italic>, habitus (dorsal view); scale bar = 1 mm.</p></caption><graphic xmlns:xlink="http://www.w3.org/1999/xlink" xlink:href="ZooKeys-178-043-g001.jpg" position="float" orientation="portrait" xlink:type="simple"/></fig></tp:treatment-sec><tp:treatment-sec sec-type="Habitat"><title>Habitat.</title><p>Although some specimens were collected in pitfall traps set in pocket gopher (<italic><tp:taxon-name>Geomys</tp:taxon-name></italic>) burrows, others were not. Choate’s missing specimens from western Alachua County were collected while excavating pocket gopher burrows, but may not have been in the burrows. The holotype and paratypes collected in “panel BIT” were far away from any rodent burrows. “BIT” stands for “burrow intercept trap” and was one of many passive underground trap designs the second author experimented with to collect subterranean insects (see <xref ref-type="bibr" rid="B3">Bousquet and Skelley 2010</xref>). Underground pitfalls sampling pocket gopher burrows sometimes act like a BIT and can collect other subterranean insects. Specimens of <italic><tp:taxon-name>Clivina choatei</tp:taxon-name></italic> and <italic><tp:taxon-name>Clivina sasajii</tp:taxon-name></italic> were collected in association with pocket gophers. This loose association is felt to be opportunistic for the beetle and a sampling bias by collectors looking for other underground insects.</p><p>All specimens of <italic><tp:taxon-name>Clivina choatei</tp:taxon-name></italic> were collected in deep sandy soils of Levy and Gilchrist counties which are part of the Northern Brooksville Ridge. This is one of many isolated sand systems in the southeastern US, which are known for having many endemic plants and animals. A brief discussion of this area is given in <xref ref-type="bibr" rid="B3">Bousquet and Skelley (2010)</xref>.</p></tp:treatment-sec><tp:treatment-sec sec-type="Distribution"><title>Geographical distribution.</title><p>This species is currently known only from Levy and Gilchrist Counties on the Florida Panhandle.</p></tp:treatment-sec><tp:treatment-sec sec-type="Remarks"><title>Remarks.</title><p>This species is structurally very similar to <italic><tp:taxon-name>Clivina myops</tp:taxon-name></italic>, which is known only from the holotype collected at Raleigh in North Carolina. The holotype of <italic><tp:taxon-name>Clivina myops</tp:taxon-name></italic><!--PageBreak--> differs from specimens of <italic><tp:taxon-name>Clivina choatei</tp:taxon-name></italic> by its larger size (SBL = 6.40 mm), in having the median longitudinal impression of the pronotum deeper, the elytral striae proportionally narrower, their width being clearly less than that of the corresponding intervals, and the visible abdominal sternites 1 and 2 less punctate, with only a few, relatively small punctures. The ratios of various body proportions (<xref ref-type="table" rid="T1">Table 1</xref>) suggest that the pronotum is proportionally wider in <italic><tp:taxon-name>Clivina choatei</tp:taxon-name></italic> than in <italic><tp:taxon-name>Clivina myops</tp:taxon-name></italic>. The shape of the median lobe of the aedeagus did not differ significantly between the two species.</p><table-wrap id="T1" position="float" orientation="portrait"><label>Table 1.</label><caption><p>Ratios for <italic><tp:taxon-name>Clivina</tp:taxon-name></italic> studied.</p></caption><table><tbody><tr><th rowspan="1" colspan="1">species</th><th rowspan="1" colspan="1">N</th><th rowspan="1" colspan="1">HW/PW</th><th rowspan="1" colspan="1">PW/EW</th><th rowspan="1" colspan="1">PL/PW</th><th rowspan="1" colspan="1">PL/EL</th><th rowspan="1" colspan="1">EL/EW</th></tr><tr><td rowspan="1" colspan="1"><italic><tp:taxon-name>Clivina choatei</tp:taxon-name></italic></td><td rowspan="1" colspan="1">6</td><td rowspan="1" colspan="1">0.72–0.80</td><td rowspan="1" colspan="1">0.82–0.90</td><td rowspan="1" colspan="1">0.92–0.95</td><td rowspan="1" colspan="1">0.39–0.41</td><td rowspan="1" colspan="1">1.90–2.05</td></tr><tr><td rowspan="1" colspan="1"><italic><tp:taxon-name>Clivina myops</tp:taxon-name></italic></td><td rowspan="1" colspan="1">1</td><td rowspan="1" colspan="1">0.79</td><td rowspan="1" colspan="1">0.77</td><td rowspan="1" colspan="1">0.98</td><td rowspan="1" colspan="1">0.39</td><td rowspan="1" colspan="1">1.92</td></tr><tr><td rowspan="1" colspan="1"><italic><tp:taxon-name>Clivina alabama</tp:taxon-name></italic></td><td rowspan="1" colspan="1">2</td><td rowspan="1" colspan="1">0.70–0.78</td><td rowspan="1" colspan="1">0.86</td><td rowspan="1" colspan="1">0.96–0.98</td><td rowspan="1" colspan="1">0.45–0.47</td><td rowspan="1" colspan="1">1.79–1.84</td></tr><tr><td rowspan="1" colspan="1"><italic><tp:taxon-name>Clivina sasajii</tp:taxon-name></italic></td><td rowspan="1" colspan="1">2</td><td rowspan="1" colspan="1">0.73–0.75</td><td rowspan="1" colspan="1">0.87–0.92</td><td rowspan="1" colspan="1">1.11–1.17</td><td rowspan="1" colspan="1">0.47–0.48</td><td rowspan="1" colspan="1">2.13–2.17</td></tr></tbody></table></table-wrap><p>In <xref ref-type="bibr" rid="B2">Bousquet’s (1997)</xref> key to the Nearctic species of the subgenus <italic><tp:taxon-name>Clivina</tp:taxon-name></italic>, <italic><tp:taxon-name>Clivina choatei</tp:taxon-name></italic> will key out to couplet 6. The following modification should be made to incorporate the new species:</p><table-wrap content-type="key" position="float" orientation="portrait"><table><tbody><tr><td rowspan="1" colspan="1">6</td><td rowspan="1" colspan="1">Antennomere 2 at most with one seta on apical half. Proepisternum smooth or at most with a few punctures</td><td rowspan="1" colspan="1"><italic><tp:taxon-name>Clivina pallida</tp:taxon-name></italic> Say</td></tr><tr><td rowspan="1" colspan="1">–</td><td rowspan="1" colspan="1">Antennomere 2 with several setae on apical half. Proepisternum punctate on anterior half</td><td rowspan="1" colspan="1">6A</td></tr><tr><td rowspan="1" colspan="1">6A</td><td rowspan="1" colspan="1">Elytral striae proportionally narrower, width smaller than that of corresponding intervals. Body larger, ABL = 7.0 mm</td><td rowspan="1" colspan="1"><italic><tp:taxon-name>Clivina myops</tp:taxon-name></italic> Bousquet</td></tr><tr><td rowspan="1" colspan="1">–</td><td rowspan="1" colspan="1">Elytral striae proportionally wider, width subequal to that of corresponding intervals. Body smaller, ABL = 4.8–5.5 mm</td><td rowspan="1" colspan="1"><italic><tp:taxon-name>Clivina choatei</tp:taxon-name></italic> sp. n.</td></tr><tr><td rowspan="1" colspan="1"/></tr></tbody></table></table-wrap></tp:treatment-sec><ref-list><ref id="B3"><mixed-citation xmlns:xlink="http://www.w3.org/1999/xlink" xlink:type="simple"><person-group><name name-style="western"><surname>Bousquet</surname><given-names>Y</given-names></name><name name-style="western"><surname>Skelley</surname><given-names>PE</given-names></name></person-group> (<year>2010</year>)<article-title> Description of a new species of <italic>Scarites</italic> Fabricius (Coleoptera: Carabidae) from Florida.</article-title><source>The Coleopterists Bulletin </source><volume>64</volume>: <fpage>45</fpage>-<lpage>49</lpage>. doi: <ext-link ext-link-type="uri" xlink:href="http://dx.doi.org/10.1649/0010-065X-64.1.45" xlink:type="simple">10.1649/0010-065X-64.1.45</ext-link></mixed-citation></ref><ref id="B2"><mixed-citation xmlns:xlink="http://www.w3.org/1999/xlink" xlink:type="simple"><person-group><name name-style="western"><surname>Bousquet</surname><given-names>Y</given-names></name></person-group> (<year>1997</year>)<article-title> Description of a new species of <italic>Clivina</italic> Latreille from southeastern United States with a key to North American species of the <italic>fossor</italic> group (Coleoptera: Carabidae: Clivinini).</article-title><source>The Coleopterists Bulletin </source><volume>51</volume>: <fpage>343</fpage>-<lpage>349</lpage>.</mixed-citation></ref></ref-list></tp:taxon-treatment>
