# Supplementary material for: Description of two new species of Clivina Latreille (Coleoptera, Carabidae, Clivinini) from southeastern United States
Source: Zookeys. 2012 Mar 29;(178):43–50. doi: 10.3897/zookeys.178.2817 (PMC3317621; doi:10.3897/zookeys.178.2817)
Supplement: XML Treatment for Clivina (Antroforceps) alabama [file zookeys.178.2817-treatment2.xml]

<!DOCTYPE tp:taxon-treatment
  PUBLIC "-//TaxonX//DTD Taxonomic Treatment Publishing DTD v0 20100105//EN" "tax-treatment-NSO.dtd">
<tp:taxon-treatment xmlns:tp="http://www.plazi.org/taxpub"><tp:treatment-meta><mixed-citation publication-type="journal"><person-group><name><surname>Bousquet</surname><given-names>Yves</given-names></name><name><surname>Skelley</surname><given-names>Paul E.</given-names></name></person-group><article-title>Description of two new species of 
                    <italic>Clivina</italic> Latreille (Coleoptera, Carabidae, Clivinini) from southeastern United States
                </article-title><source>Zookeys</source><day>29</day><month>3</month><year>2012</year><volume>2012</volume><issue>178</issue><fpage>43</fpage><lpage>50</lpage><pub-id pub-id-type="doi">10.3897/zookeys.178.2817</pub-id></mixed-citation></tp:treatment-meta><tp:nomenclature><tp:taxon-name>
                        <tp:taxon-name-part taxon-name-part-type="genus">Clivina</tp:taxon-name-part>
                        <tp:taxon-name-part taxon-name-part-type="subgenus"> (Antroforceps) </tp:taxon-name-part>
                        <tp:taxon-name-part taxon-name-part-type="species">alabama</tp:taxon-name-part>
                    <object-id xmlns:xlink="http://www.w3.org/1999/xlink" xlink:type="simple">urn:lsid:zoobank.org:act:4937B489-B81C-496F-A78F-5925D330D7F6</object-id>
                    <object-id xmlns:xlink="http://www.w3.org/1999/xlink" xlink:type="simple">http://species-id.net/wiki/Clivina_alabama</object-id>
                    </tp:taxon-name><tp:taxon-authority>Bousquet</tp:taxon-authority><tp:taxon-status xmlns:xlink="http://www.w3.org/1999/xlink" xlink:type="simple">sp. n.</tp:taxon-status><xref ref-type="fig" rid="F2">Fig. 2</xref></tp:nomenclature><tp:treatment-sec sec-type="Type material"><title>Type material.</title><p>Holotype labeled: “AL: 0.5 mi S Highland Lake Blount Co. Oct. 22, 2009 T.N. King / Blind Carabid HL - 10.22.09 Rock 1000’ [handwritten] / Holotype Clivina alabama Bousquet CNC No. 24034.” The holotype is in the Canadian National Collection of Insects, Ottawa, Ontario. Paratype (1 specimen) labeled: “AL: 0.5 mi S Highland Lake Blount Co. April 2009 T.N. King / Paratype Clivina alabama Bousquet.” The specimen is deposited in R. Michael Brattain Collection (Lafayette, Indiana).</p></tp:treatment-sec><tp:treatment-sec sec-type="Etymology"><title>Etymology.</title><p>The specific epithet is a Latinized singular noun in apposition, nominative case, based on the name of the Alabama, a native American tribe who lived in southeastern United States.</p></tp:treatment-sec><tp:treatment-sec sec-type="Description"><title>Description.</title><p>With the character states of the subgenus <italic><tp:taxon-name>Antroforceps</tp:taxon-name></italic> as described by <xref ref-type="bibr" rid="B1">Ball (2001</xref>: 138–144) and the followings: <italic>Color</italic>. Body uniformly rufous, with antennae, palpi and most of legs paler. <italic>Microsculpture</italic>. Frons and clypeus without microsculpture. Pronotum without microsculpture except for small area near the posteriolateral dentiform projections. Elytra without microsculpture. Proepisternum with coarse, isodiametric meshes, sculpticells convex. Visible abdominal sternites 1–6 with coarse isodiametric meshes except medially on sternites 2–4, sculpticells convex. <italic>Head</italic>. Clypeus with anterior margin slightly concave medially, without dentiform projections laterally. Frontocly- peal suture very shallow. Frons without median fovea. Eye absent. Antennomeres 6–10 submoniliform. Mentum tooth proportionally small, apex more or less rounded, not reaching apex of lobe. <italic>Thorax</italic>. Pronotum slightly transverse (see <xref ref-type="table" rid="T1">Table 1</xref>); lateral edges shallowly crenulate; anterior angles acutely protruding; median longitudinal impression narrow along posterior half, widened along anterior half; posteriolateral dentiform projections blunt, basal projection as large as apical projection. <italic>Elytra</italic>. Lateral edges minutely crenulate on basal fourth; interval 4 convex in basal fourth; interval 5 rather flat; interval 6 and 7 carinate through most of length; interval 3 with five setigerous punctures.</p><p>SBL = 3.63–3.69 mm.</p><fig id="F2" position="float" orientation="portrait"><label>Figure 2.</label><caption><p> <italic><tp:taxon-name>Clivina alabama</tp:taxon-name></italic>, habitus (dorsal view); scale bar = 1 mm.</p></caption><graphic xmlns:xlink="http://www.w3.org/1999/xlink" xlink:href="ZooKeys-178-043-g002.jpg" position="float" orientation="portrait" xlink:type="simple"/></fig></tp:treatment-sec><tp:treatment-sec sec-type="Habitat"><title>Habitat.</title><p>The two specimens were collected under rocks on a hillside in a mixed Pine/hardwood area above a stream following heavy rains (R. Michael Brattain, personal communication 2011).</p></tp:treatment-sec><tp:treatment-sec sec-type="Distribution"><title>Geographical distribution.</title><p>This species is currently known only from Blount County in north-central Alabama.</p></tp:treatment-sec><tp:treatment-sec sec-type="Remarks"><title>Remarks.</title><p>This species is structurally most similar to <italic><tp:taxon-name>Clivina sasajii</tp:taxon-name></italic>, which is known from nine specimens collected in Latimer County, eastern Oklahoma. The two paratypes of <italic><tp:taxon-name>Clivina sasajii</tp:taxon-name></italic> studied differ from those of <italic><tp:taxon-name>Clivina alabama</tp:taxon-name></italic> in having small eyes, the pronotum clearly elongate (see <xref ref-type="table" rid="T1">Table 1</xref>) and the elytra proportionally narrower (see <xref ref-type="table" rid="T1">Table 1</xref>), the anterior angles of the pronotum less projected, the posteriolateral dentiform projections more acute, with the basal projection smaller than the apical one, the microsculpture near the posteriolateral dentiform projections more expanded, the lateral edges of the elytra indistinctly crenulate on basal fourth, the interval 4 not convex, and the interval 6 carinate only on anterior fourth. The genitalia of the two specimens of <italic><tp:taxon-name>Clivina alabama</tp:taxon-name></italic> have not been extracted to preserve their integrity.</p><p>In Ball’s (2001: 144–145) key to the species of subgenus <italic><tp:taxon-name>Antroforceps</tp:taxon-name></italic>, <italic><tp:taxon-name>Clivina alabama</tp:taxon-name></italic> will key out to couplet 2. The following modification should be made to incorporate the new species:</p><table-wrap content-type="key" position="anchor" orientation="portrait"><table><tbody><tr><td rowspan="1" colspan="1">2</td><td rowspan="1" colspan="1">Elytral interval 3 with eight discal setae. Lateral margins of pronotum pronouncedly crenulate. Pronotum and elytra with paramedian dorsal projections</td><td rowspan="1" colspan="1"><italic><tp:taxon-name>Clivina bolivari</tp:taxon-name></italic> Barr</td></tr><tr><td rowspan="1" colspan="1">–</td><td rowspan="1" colspan="1">Elytral interval 3 with five discal setae. Lateral margins of pronotum shallowly crenulate. Pronotum and elytra without paramedian dorsal projections</td><td rowspan="1" colspan="1">3</td></tr><tr><td rowspan="1" colspan="1">3</td><td rowspan="1" colspan="1">Eyes absent. Pronotum slightly transverse (PL/PW = 0.96–0.98); elytra proportionally wider (EL/EW = 1.79–1.84)</td><td rowspan="1" colspan="1"><italic><tp:taxon-name>Clivina alabama</tp:taxon-name></italic> sp. n.</td></tr><tr><td rowspan="1" colspan="1">–</td><td rowspan="1" colspan="1">Eyes present, small. Pronotum elongate (PL/PW = 1.11-1.17); elytra proportionally narrower (EL/EW = 2.13–2.17)</td><td rowspan="1" colspan="1"><italic><tp:taxon-name>Clivina sasajii</tp:taxon-name></italic> Ball</td></tr></tbody></table></table-wrap></tp:treatment-sec><tp:treatment-sec><!--Section generated to contain objects referenced in tp:taxon-treatment.--><table-wrap id="T1" position="float" orientation="portrait"><label>Table 1.</label><caption><p>Ratios for <italic><tp:taxon-name>Clivina</tp:taxon-name></italic> studied.</p></caption><table><tbody><tr><th rowspan="1" colspan="1">species</th><th rowspan="1" colspan="1">N</th><th rowspan="1" colspan="1">HW/PW</th><th rowspan="1" colspan="1">PW/EW</th><th rowspan="1" colspan="1">PL/PW</th><th rowspan="1" colspan="1">PL/EL</th><th rowspan="1" colspan="1">EL/EW</th></tr><tr><td rowspan="1" colspan="1"><italic><tp:taxon-name>Clivina choatei</tp:taxon-name></italic></td><td rowspan="1" colspan="1">6</td><td rowspan="1" colspan="1">0.72–0.80</td><td rowspan="1" colspan="1">0.82–0.90</td><td rowspan="1" colspan="1">0.92–0.95</td><td rowspan="1" colspan="1">0.39–0.41</td><td rowspan="1" colspan="1">1.90–2.05</td></tr><tr><td rowspan="1" colspan="1"><italic><tp:taxon-name>Clivina myops</tp:taxon-name></italic></td><td rowspan="1" colspan="1">1</td><td rowspan="1" colspan="1">0.79</td><td rowspan="1" colspan="1">0.77</td><td rowspan="1" colspan="1">0.98</td><td rowspan="1" colspan="1">0.39</td><td rowspan="1" colspan="1">1.92</td></tr><tr><td rowspan="1" colspan="1"><italic><tp:taxon-name>Clivina alabama</tp:taxon-name></italic></td><td rowspan="1" colspan="1">2</td><td rowspan="1" colspan="1">0.70–0.78</td><td rowspan="1" colspan="1">0.86</td><td rowspan="1" colspan="1">0.96–0.98</td><td rowspan="1" colspan="1">0.45–0.47</td><td rowspan="1" colspan="1">1.79–1.84</td></tr><tr><td rowspan="1" colspan="1"><italic><tp:taxon-name>Clivina sasajii</tp:taxon-name></italic></td><td rowspan="1" colspan="1">2</td><td rowspan="1" colspan="1">0.73–0.75</td><td rowspan="1" colspan="1">0.87–0.92</td><td rowspan="1" colspan="1">1.11–1.17</td><td rowspan="1" colspan="1">0.47–0.48</td><td rowspan="1" colspan="1">2.13–2.17</td></tr></tbody></table></table-wrap></tp:treatment-sec><ref-list><ref id="B1"><mixed-citation xmlns:xlink="http://www.w3.org/1999/xlink" xlink:type="simple"><person-group><name name-style="western"><surname>Ball</surname><given-names>GE</given-names></name></person-group> (<year>2001</year>)<article-title> The subgenera of <italic>Clivina</italic> Latreille in the Western Hemisphere, and a revision of subgenus <italic>Antroforceps</italic> Barr (new status), with notes about evolutionary aspects (Coleoptera: Carabidae: Clivinini).</article-title><source>Special Publication of the Japan Coleopterological Society of Osaka </source><volume>1</volume>: <fpage>129</fpage>-<lpage>156</lpage>.</mixed-citation></ref></ref-list></tp:taxon-treatment>
